# Supplementary material for: Primary ciliary dyskinesia in Japan: systematic review and meta-analysis
Source: BMC Pulm Med. 2019 Jul 25;19:135. doi: 10.1186/s12890-019-0897-4 (PMC6659197; doi:10.1186/s12890-019-0897-4)
Supplement: Supplementary file 1 — The details of the search strategy (MEDLINE, EMBASE, and Japana Centra Revuo Medicina in Japanese). (XLSX 12 kb) [file 12890_2019_897_MOESM1_ESM.xlsx]

## Sheet: Search strategy
	Japana Centra Revuo Medicina (Ichushi 医中誌 in Japanese)
No.	Query in Japanese	Results
#1	(線毛運動障害/TH or 線毛運動障害/AL)	618
#2	(Kartagener症候群/TH or kartagener症候群/AL)	385
#3	原発性線毛/AL	99
#4	primary/AL and ciliary/AL and (ジスキネジア/TH or dyskinesia/AL)	69
#5	immotile/AL and (線毛/TH or cilia/AL)	143
#6	線毛機能不全/AL	50
#7	#1 or #2 or #3 or #4 or #5 or #6	722
#8	(#7) and (PT=解説,総説,図説,Q＆A,講義,座談会,レター,コメント,一般)	149
#9	#7 not #8	573
#10	(#9) and (CK=動物)	25
#11	#9 not #10 (PDAT=//:2016/10/31)	546
	1985－2015	431
	MEDLINE
No	Query in English	Results
#1	Search ciliary motility disorders	2038
#2	Search immotile cilia syndrome	2174
#3	Search ciliary dyskinesia	2410
#4	Search kartagener syndrome	1248
#5	Search primary ciliary dyskinesia	2368
#6	Search immotile cilia	435
#7	Search (#1 OR #2 OR #3 OR #4 OR #5 OR #6)	2607
#8	Search japan	1075997
#9	Search japanese	554240
#10	Search (#8 OR #9)	1470542
#11	Search (#7 AND #10)	147
	1985－2015	120
	EMBASE
No.	Query in English	Results
#1	ciliary AND motility AND disorders	205
#2	immotile AND ('cilia'/exp OR cilia) AND ('syndrome'/exp OR syndrome)	414
#3	ciliary AND ('dyskinesia'/exp OR dyskinesia)	2560
#4	kartagener AND ('syndrome'/exp OR syndrome)	1415
#5	primary AND ciliary AND dyskinesia	1591
#6	immotile AND ('cilia'/exp OR cilia)	588
#7	ciliary AND motility AND disorders OR (immotile AND ('cilia'/exp OR cilia) AND ('syndrome'/exp OR syndrome)) OR (ciliary AND ('dyskinesia'/exp OR dyskinesia)) OR (kartagener AND ('syndrome'/exp OR syndrome)) OR (primary AND ciliary AND dyskinesia) OR (immotile AND ('cilia'/exp OR cilia))	3769
#8	japan:tiabde	227480
#9	japanese:abtide	201587
#10	japan:tiabde OR japanese:abtide	375275
#11	ciliary AND motility AND disorders OR (immotile AND ('cilia'/exp OR cilia) AND ('syndrome'/exp OR syndrome)) OR (ciliary AND ('dyskinesia'/exp OR dyskinesia)) OR (kartagener AND ('syndrome'/exp OR syndrome)) OR (primary AND ciliary AND dyskinesia) OR (immotile AND ('cilia'/exp OR cilia)) AND (japan:tiabde OR japanese:abtide)	40
#12	ciliary AND motility AND disorders OR (immotile AND ('cilia'/exp OR cilia) AND ('syndrome'/exp OR syndrome)) OR (ciliary AND ('dyskinesia'/exp OR dyskinesia)) OR (kartagener AND ('syndrome'/exp OR syndrome)) OR (primary AND ciliary AND dyskinesia) OR (immotile AND ('cilia'/exp OR cilia)) AND (japan:tiabde OR japanese:abtide) AND [embase]/lim NOT [medline]/lim	16
	1985－2015	11
