# Supplementary material for: Primary ciliary dyskinesia in Japan: systematic review and meta-analysis
Source: BMC Pulm Med. 2019 Jul 25;19:135. doi: 10.1186/s12890-019-0897-4 (PMC6659197; doi:10.1186/s12890-019-0897-4)
Supplement: Supplementary file 4 — Summary of EM findings in the present study with other international literature data. (XLSX 46 kb) [file 12890_2019_897_MOESM4_ESM.xlsx]

## Sheet: Sheet1
Additional file 4 Summary of electron microscopic findings in the present study with other international literature data
	Japanese case reports for the past 30 years							Boaretto	Kennedy	Noone	de longh
								et al.**	et al.***	et al.***	et al.***
								(Italy)	(USA)	(USA)	(Australia)
Defects	Nasal	Bronchial	Sperm	Bronchial	Bronchial	Nasal	Total	Nasal	Nasal	Nasal	Nasal
	mucosa	mucosa	(n=15)	and	mucosa	mucosa and	(n=230)	or	mucosa	mucosa	mucosa
n (%)	(n=83)	(n=112)		nasal	and	sperm		bronchial	(n=250)	(n=76)	(n=31)
				mucosa	sperm	(n=8)		mucosa
				(n=8)	(n=4)			(n=51)
IDA	26	27	1	1	0	0	55	2	69	23	2
defects*	-31.3	-24.1	-6.7	-12.5			-23.9	-3.9	-27.6	-30.2	-6.5
ODA	6	8	0	0	0	0	14	12	108	34	9
defects*	-7.2	-7.1					-6.1	-23.5	-43.2	-44.7	-29
Both
ODA and	20	25	6	4	1	1	57	19	57	18	11
IDA	-24.1	-22.3	-40	-50	-25	-12.5	-24.8	-37.3	-22.8	-23.7	-35.5
defects*
Other	9	13	3	0	0	0	25	4	16	1	7
structural	-10.8	-11.6	-20				-10.9	-7.8	-6.4	-1.3	-22.6
abnormalities*
No	1	2	1	0	0	0	4	14	0	0	0
structural	-1.2	-1.8	-6.7				-1.7	-27.5
abnormalities
No definite conclusion	0	0	0	2	3	7	75	0	0	0	2
				-25	-75	-87.5	-32.6				-6.5
No	21	37	4	1	0	0
detailed	-25.3	-33	-26.7	-12.5
description****
P value								< .0001	< .0001	< .0001	0.000789
(vs. Japan)
IDA (inner dynein arm), ODA (outer dynein arm)
* IDA defects, ODA defects and both ODA and IDA defects include combination of dynein arm defects with CA and/or MTD. Other structural abnormalities include MTD, CA defects, and complicating compound cilia without dynein arm defects.
** In the report from Boaretto et al., nasal or bronchial mucosa was the assessable specimens, and findings from sperm alone were omitted from our data and compared with their data.
*** In the reports from Kennedy et al., Noone et al. and de Iongh et al., nasal mucosa was the assessable specimen, and findings from sperm or bronchial mucosa alone were omitted from our data and compared with their data.
**** No detailed description includes "abnormal cilia", "dynein arm defect" without categorical description in detail, and NA (not available).
